# Supplementary material for: Magnetic Solid-Phase Extraction Based on C18 Nanoparticles for the Determination of Pesticides in Aquaculture Water Samples
Source: Molecules. 2025 May 7;30(9):2076. doi: 10.3390/molecules30092076 (PMC12073648; doi:10.3390/molecules30092076)
Supplement: Supplementary file 1 [file molecules-30-02076-s001.zip]

Archive with 1 entries (1 files):
- molecules-3546371-supplementary.pdf
